# Supplementary material for: High-throughput analysis of the human thymic Vδ1+ T cell receptor repertoire
Source: Sci Data. 2019 Jul 4;6:115. doi: 10.1038/s41597-019-0118-2 (PMC6609709; doi:10.1038/s41597-019-0118-2)
Supplement: Supplementary file 1 — Download metadata file. [file 41597_2019_118_MOESM1_ESM.zip]

Archive with 3 entries (3 files):
- a_Santos676B_assay.txt
- s_Santos676B_study.txt
- i_Investigation.txt
