# Supplementary material for: High-throughput analysis of the human thymic Vδ1+ T cell receptor repertoire
Source: Sci Data. 2019 Jul 4;6:115. doi: 10.1038/s41597-019-0118-2 (PMC6609709; doi:10.1038/s41597-019-0118-2)
Supplement: Supplementary file 1 — Download metadata file. [file 41597_2019_118_MOESM1_ESM.zip › a_Santos676B_assay.txt]

Sample Name	Protocol REF	Parameter Value[instrument]	Parameter Value[manufacturer]	Assay Name	Raw Data File	Comment[Data Repository]	Comment[Data Record Accession]	Comment[Data Record URI]	Protocol REF	Derived Data File	Comment[Data Repository]	Comment[Data Record Accession]	Comment[Data Record URI]
Thy01_TRD	TRG and TRD amplicon generation, library preparation and NGS	MiSeq	Illumina	SRR7993361	SRX4824301	NCBI Sequence Read Archive	SRP164910	https://identifiers.org/ncbi/insdc.sra:SRP164910	flow cytometry	FR-FCM-Z2Z9	FlowRepository	FR-FCM-Z2Z9	https://identifiers.org/flowrepository:FR-FCM-Z2Z9
Thy01_TRG	TRG and TRD amplicon generation, library preparation and NGS	MiSeq	Illumina	SRR7993359	SRX4824303	NCBI Sequence Read Archive	SRP164910	https://identifiers.org/ncbi/insdc.sra:SRP164910	flow cytometry	FR-FCM-Z2Z9	FlowRepository	FR-FCM-Z2Z9	https://identifiers.org/flowrepository:FR-FCM-Z2Z9
Thy02_TRD	TRG and TRD amplicon generation, library preparation and NGS	MiSeq	Illumina	SRR7993362	SRX4824300	NCBI Sequence Read Archive	SRP164910	https://identifiers.org/ncbi/insdc.sra:SRP164910	flow cytometry	FR-FCM-Z2Z9	FlowRepository	FR-FCM-Z2Z9	https://identifiers.org/flowrepository:FR-FCM-Z2Z9
Thy02_TRG	TRG and TRD amplicon generation, library preparation and NGS	MiSeq	Illumina	SRR7993360	SRX4824302	NCBI Sequence Read Archive	SRP164910	https://identifiers.org/ncbi/insdc.sra:SRP164910	flow cytometry	FR-FCM-Z2Z9	FlowRepository	FR-FCM-Z2Z9	https://identifiers.org/flowrepository:FR-FCM-Z2Z9
Thy03_TRD	TRG and TRD amplicon generation, library preparation and NGS	MiSeq	Illumina	SRR7993351	SRX4824311	NCBI Sequence Read Archive	SRP164910	https://identifiers.org/ncbi/insdc.sra:SRP164910	flow cytometry	FR-FCM-Z2Z9	FlowRepository	FR-FCM-Z2Z9	https://identifiers.org/flowrepository:FR-FCM-Z2Z9
Thy03_TRG	TRG and TRD amplicon generation, library preparation and NGS	MiSeq	Illumina	SRR7993357	SRX4824305	NCBI Sequence Read Archive	SRP164910	https://identifiers.org/ncbi/insdc.sra:SRP164910	flow cytometry	FR-FCM-Z2Z9	FlowRepository	FR-FCM-Z2Z9	https://identifiers.org/flowrepository:FR-FCM-Z2Z9
Thy05_TRD	TRG and TRD amplicon generation, library preparation and NGS	MiSeq	Illumina	SRR7993349	SRX4824313	NCBI Sequence Read Archive	SRP164910	https://identifiers.org/ncbi/insdc.sra:SRP164910	flow cytometry	FR-FCM-Z2Z9	FlowRepository	FR-FCM-Z2Z9	https://identifiers.org/flowrepository:FR-FCM-Z2Z9
Thy05_TRG	TRG and TRD amplicon generation, library preparation and NGS	MiSeq	Illumina	SRR7993355	SRX4824307	NCBI Sequence Read Archive	SRP164910	https://identifiers.org/ncbi/insdc.sra:SRP164910	flow cytometry	FR-FCM-Z2Z9	FlowRepository	FR-FCM-Z2Z9	https://identifiers.org/flowrepository:FR-FCM-Z2Z9
Thy06_TRD	TRG and TRD amplicon generation, library preparation and NGS	MiSeq	Illumina	SRR7993350	SRX4824312	NCBI Sequence Read Archive	SRP164910	https://identifiers.org/ncbi/insdc.sra:SRP164910	flow cytometry	FR-FCM-Z2Z9	FlowRepository	FR-FCM-Z2Z9	https://identifiers.org/flowrepository:FR-FCM-Z2Z9
Thy06_TRG	TRG and TRD amplicon generation, library preparation and NGS	MiSeq	Illumina	SRR7993356	SRX4824306	NCBI Sequence Read Archive	SRP164910	https://identifiers.org/ncbi/insdc.sra:SRP164910	flow cytometry	FR-FCM-Z2Z9	FlowRepository	FR-FCM-Z2Z9	https://identifiers.org/flowrepository:FR-FCM-Z2Z9
Thy07_TRD	TRG and TRD amplicon generation, library preparation and NGS	MiSeq	Illumina	SRR7993347	SRX4824315	NCBI Sequence Read Archive	SRP164910	https://identifiers.org/ncbi/insdc.sra:SRP164910	flow cytometry	FR-FCM-Z2Z9	FlowRepository	FR-FCM-Z2Z9	https://identifiers.org/flowrepository:FR-FCM-Z2Z9
Thy07_TRG	TRG and TRD amplicon generation, library preparation and NGS	MiSeq	Illumina	SRR7993353	SRX4824309	NCBI Sequence Read Archive	SRP164910	https://identifiers.org/ncbi/insdc.sra:SRP164910	flow cytometry	FR-FCM-Z2Z9	FlowRepository	FR-FCM-Z2Z9	https://identifiers.org/flowrepository:FR-FCM-Z2Z9
Thy08_TRD	TRG and TRD amplicon generation, library preparation and NGS	MiSeq	Illumina	SRR7993348	SRX4824314	NCBI Sequence Read Archive	SRP164910	https://identifiers.org/ncbi/insdc.sra:SRP164910	flow cytometry	FR-FCM-Z2Z9	FlowRepository	FR-FCM-Z2Z9	https://identifiers.org/flowrepository:FR-FCM-Z2Z9
Thy08_TRG	TRG and TRD amplicon generation, library preparation and NGS	MiSeq	Illumina	SRR7993354	SRX4824308	NCBI Sequence Read Archive	SRP164910	https://identifiers.org/ncbi/insdc.sra:SRP164910	flow cytometry	FR-FCM-Z2Z9	FlowRepository	FR-FCM-Z2Z9	https://identifiers.org/flowrepository:FR-FCM-Z2Z9
Thy04_TRD	TRG and TRD amplicon generation, library preparation and NGS	MiSeq	Illumina	SRR7993352	SRX4824310	NCBI Sequence Read Archive	SRP164910	https://identifiers.org/ncbi/insdc.sra:SRP164910	flow cytometry	FR-FCM-Z2Z9	FlowRepository	FR-FCM-Z2Z9	https://identifiers.org/flowrepository:FR-FCM-Z2Z9
Thy04_TRG	TRG and TRD amplicon generation, library preparation and NGS	MiSeq	Illumina	SRR7993358	SRX4824304	NCBI Sequence Read Archive	SRP164910	https://identifiers.org/ncbi/insdc.sra:SRP164910	flow cytometry	FR-FCM-Z2Z9	FlowRepository	FR-FCM-Z2Z9	https://identifiers.org/flowrepository:FR-FCM-Z2Z9
HD2_PB_delta	TRG and TRD amplicon generation, library preparation and NGS	MiSeq	Illumina	SRR7878385	SRX4717060	NCBI Sequence Read Archive	SRX4717060	https://identifiers.org/ncbi/insdc.sra:SRX4717060	flow cytometry	FR-FCM-Z2Z9	FlowRepository	FR-FCM-Z2Z9	https://identifiers.org/flowrepository:FR-FCM-Z2Z9
HD2_PB_gamma	TRG and TRD amplicon generation, library preparation and NGS	MiSeq	Illumina	SRR7878381	SRX4717064	NCBI Sequence Read Archive	SRX4717064	https://identifiers.org/ncbi/insdc.sra:SRX4717064	flow cytometry	FR-FCM-Z2Z9	FlowRepository	FR-FCM-Z2Z9	https://identifiers.org/flowrepository:FR-FCM-Z2Z9
HD5_PB_delta	TRG and TRD amplicon generation, library preparation and NGS	MiSeq	Illumina	SRR7878393	SRX4717052	NCBI Sequence Read Archive	SRX4717052	https://identifiers.org/ncbi/insdc.sra:SRX4717052	flow cytometry	FR-FCM-Z2Z9	FlowRepository	FR-FCM-Z2Z9	https://identifiers.org/flowrepository:FR-FCM-Z2Z9
HD5_PB_gamma	TRG and TRD amplicon generation, library preparation and NGS	MiSeq	Illumina	SRR7878376	SRX4717069	NCBI Sequence Read Archive	SRX4717069	https://identifiers.org/ncbi/insdc.sra:SRX4717069	flow cytometry	FR-FCM-Z2Z9	FlowRepository	FR-FCM-Z2Z9	https://identifiers.org/flowrepository:FR-FCM-Z2Z9
HD6_PB_delta	TRG and TRD amplicon generation, library preparation and NGS	MiSeq	Illumina	SRR7878388	SRX4717057	NCBI Sequence Read Archive	SRX4717057	https://identifiers.org/ncbi/insdc.sra:SRX4717057	flow cytometry	FR-FCM-Z2Z9	FlowRepository	FR-FCM-Z2Z9	https://identifiers.org/flowrepository:FR-FCM-Z2Z9
HD6_PB_gamma	TRG and TRD amplicon generation, library preparation and NGS	MiSeq	Illumina	SRR7878367	SRX4717078	NCBI Sequence Read Archive	SRX4717078	https://identifiers.org/ncbi/insdc.sra:SRX4717078	flow cytometry	FR-FCM-Z2Z9	FlowRepository	FR-FCM-Z2Z9	https://identifiers.org/flowrepository:FR-FCM-Z2Z9
