# Supplementary material for: High-throughput analysis of the human thymic Vδ1+ T cell receptor repertoire
Source: Sci Data. 2019 Jul 4;6:115. doi: 10.1038/s41597-019-0118-2 (PMC6609709; doi:10.1038/s41597-019-0118-2)
Supplement: Supplementary file 1 — Download metadata file. [file 41597_2019_118_MOESM1_ESM.zip › s_Santos676B_study.txt]

Source Name	Characteristics[organism]	Term Source REF	Term Accession Number	Characteristics[organism part]	Term Source REF	Term Accession Number	Protocol REF	Sample Name	Factor Value[sex]	Factor Value[gene]
INSTITUTO DE MEDICINA MOLECULAR	Homo sapiens	NCBITaxon	NCBITaxon:9606	thymus	UBERON	UBERON:0002370	Sample collection and preparation	Thy01_TRD	female	TRD
INSTITUTO DE MEDICINA MOLECULAR	Homo sapiens	NCBITaxon	NCBITaxon:9606	thymus	UBERON	UBERON:0002370	Sample collection and preparation	Thy01_TRG	female	TRG
INSTITUTO DE MEDICINA MOLECULAR	Homo sapiens	NCBITaxon	NCBITaxon:9606	thymus	UBERON	UBERON:0002370	Sample collection and preparation	Thy02_TRD	male	TRD
INSTITUTO DE MEDICINA MOLECULAR	Homo sapiens	NCBITaxon	NCBITaxon:9606	thymus	UBERON	UBERON:0002370	Sample collection and preparation	Thy02_TRG	male	TRG
INSTITUTO DE MEDICINA MOLECULAR	Homo sapiens	NCBITaxon	NCBITaxon:9606	thymus	UBERON	UBERON:0002370	Sample collection and preparation	Thy03_TRD	female	TRD
INSTITUTO DE MEDICINA MOLECULAR	Homo sapiens	NCBITaxon	NCBITaxon:9606	thymus	UBERON	UBERON:0002370	Sample collection and preparation	Thy03_TRG	female	TRG
INSTITUTO DE MEDICINA MOLECULAR	Homo sapiens	NCBITaxon	NCBITaxon:9606	thymus	UBERON	UBERON:0002370	Sample collection and preparation	Thy05_TRD	male	TRD
INSTITUTO DE MEDICINA MOLECULAR	Homo sapiens	NCBITaxon	NCBITaxon:9606	thymus	UBERON	UBERON:0002370	Sample collection and preparation	Thy05_TRG	male	TRG
INSTITUTO DE MEDICINA MOLECULAR	Homo sapiens	NCBITaxon	NCBITaxon:9606	thymus	UBERON	UBERON:0002370	Sample collection and preparation	Thy06_TRD	female	TRD
INSTITUTO DE MEDICINA MOLECULAR	Homo sapiens	NCBITaxon	NCBITaxon:9606	thymus	UBERON	UBERON:0002370	Sample collection and preparation	Thy06_TRG	female	TRG
INSTITUTO DE MEDICINA MOLECULAR	Homo sapiens	NCBITaxon	NCBITaxon:9606	thymus	UBERON	UBERON:0002370	Sample collection and preparation	Thy07_TRD	male	TRD
INSTITUTO DE MEDICINA MOLECULAR	Homo sapiens	NCBITaxon	NCBITaxon:9606	thymus	UBERON	UBERON:0002370	Sample collection and preparation	Thy07_TRG	male	TRG
INSTITUTO DE MEDICINA MOLECULAR	Homo sapiens	NCBITaxon	NCBITaxon:9606	thymus	UBERON	UBERON:0002370	Sample collection and preparation	Thy08_TRD	male	TRD
INSTITUTO DE MEDICINA MOLECULAR	Homo sapiens	NCBITaxon	NCBITaxon:9606	thymus	UBERON	UBERON:0002370	Sample collection and preparation	Thy08_TRG	male	TRG
INSTITUTO DE MEDICINA MOLECULAR	Homo sapiens	NCBITaxon	NCBITaxon:9606	thymus	UBERON	UBERON:0002370	Sample collection and preparation	Thy04_TRD	Missing	TRD
INSTITUTO DE MEDICINA MOLECULAR	Homo sapiens	NCBITaxon	NCBITaxon:9606	thymus	UBERON	UBERON:0002370	Sample collection and preparation	Thy04_TRG	Missing	TRG
INSTITUTO DE MEDICINA MOLECULAR	Homo sapiens	NCBITaxon	NCBITaxon:9606	thymus	UBERON	UBERON:0002370	Sample collection and preparation	HD2_PB_delta	female	TRD
INSTITUTO DE MEDICINA MOLECULAR	Homo sapiens	NCBITaxon	NCBITaxon:9606	thymus	UBERON	UBERON:0002370	Sample collection and preparation	HD2_PB_gamma	female	TRG
INSTITUTO DE MEDICINA MOLECULAR	Homo sapiens	NCBITaxon	NCBITaxon:9606	thymus	UBERON	UBERON:0002370	Sample collection and preparation	HD5_PB_delta	NA	TRD
INSTITUTO DE MEDICINA MOLECULAR	Homo sapiens	NCBITaxon	NCBITaxon:9606	thymus	UBERON	UBERON:0002370	Sample collection and preparation	HD5_PB_gamma	NA	TRG
INSTITUTO DE MEDICINA MOLECULAR	Homo sapiens	NCBITaxon	NCBITaxon:9606	thymus	UBERON	UBERON:0002370	Sample collection and preparation	HD6_PB_delta	NA	TRD
INSTITUTO DE MEDICINA MOLECULAR	Homo sapiens	NCBITaxon	NCBITaxon:9606	thymus	UBERON	UBERON:0002370	Sample collection and preparation	HD6_PB_gamma	NA	TRG
