# Supplementary material for: High-throughput analysis of the human thymic Vδ1+ T cell receptor repertoire
Source: Sci Data. 2019 Jul 4;6:115. doi: 10.1038/s41597-019-0118-2 (PMC6609709; doi:10.1038/s41597-019-0118-2)
Supplement: Supplementary file 1 — Download metadata file. [file 41597_2019_118_MOESM1_ESM.zip › i_Investigation.txt]

# Investigation File generated for Scientific Data with Investigation File Authoring Tool version 0.1.0 on 14/06/2019 - This metadata file is CC0
ONTOLOGY SOURCE REFERENCE
Term Source Name	NCBITaxon	UBERON	OBI	ERO	CLO	BTO	EFO	CHMO
Term Source File	http://data.bioontology.org/ontologies/NCBITAXON	http://data.bioontology.org/ontologies/UBERON	http://data.bioontology.org/ontologies/OBI	http://data.bioontology.org/ontologies/ERO	http://data.bioontology.org/ontologies/CLO	http://data.bioontology.org/ontologies/BTO	http://data.bioontology.org/ontologies/EFO	http://data.bioontology.org/ontologies/CHMO
Term Source Version	2016AB	releases/2014-06-15	2014-08-18	2013-08-02	2.1.106	unknown	3.6.0	releases/2014-11-20
Term Source Description	National Center for Biotechnology Information (NCBI) Organismal Classification	Uber Anatomy Ontology	Ontology for Biomedical Investigations	Eagle-I Research Resource Ontology	Cell Line Ontology	BRENDA Tissue and Enzyme Source Ontology	Experimental Factor Ontology	Chemical Methods Ontology
INVESTIGATION
Investigation Identifier
Investigation Title
Investigation Description
Investigation Submission Date
Investigation Public Release Date
INVESTIGATION PUBLICATIONS
Investigation PubMed ID
Investigation Publication DOI
Investigation Publication Author List
Investigation Publication Title
Investigation Publication Status
Investigation Publication Status Term Accession Number
Investigation Publication Status Term Source REF
INVESTIGATION CONTACTS
Investigation Person Last Name
Investigation Person Mid Initials
Investigation Person First Name
Investigation Person Address
Investigation Person Phone
Investigation Person Fax
Investigation Person Email
Investigation Person Affiliation
Investigation Person Roles
Investigation Person Roles Term Accession Number
Investigation Person Roles Term Source REF
STUDY
Study Identifier	10.1038/s41597-019-0118-2
Study Title	High-throughput analysis of the human thymic Vδ1 + T cell receptor repertoire
Study Submission Date	15/11/2018
Study Public Release Date	04/07/2019
Study Description	https://www.nature.com/articles/s41597-019-0118-2
Study File Name	s_Santos676B_study.txt
Comment[Subject Keywords]	""
Comment[Manuscript Licence]	CC BY-4.0
Comment[Experimental Metadata Licence]	CC0
Comment[Supplementary Information File Name]
Comment[Supplementary Information File Type]
Comment[Supplementary Information File URL]
Comment[Data Repository]	FlowRepository;NCBI Sequence Read Archive;NCBI Sequence Read Archive;NCBI Sequence Read Archive;NCBI Sequence Read Archive;NCBI Sequence Read Archive;NCBI Sequence Read Archive;NCBI Sequence Read Archive
Comment[Data Record Accession]	FR-FCM-Z2Z9;SRP164910;SRX4717060;SRX4717064;SRX4717052;SRX4717069;SRX4717057;SRX4717078
Comment[Data Record URI]	https://identifiers.org/flowrepository:FR-FCM-Z2Z9;https://identifiers.org/ncbi/insdc.sra:SRP164910;https://identifiers.org/ncbi/insdc.sra:SRX4717060;https://identifiers.org/ncbi/insdc.sra:SRX4717064;https://identifiers.org/ncbi/insdc.sra:SRX4717052;https://identifiers.org/ncbi/insdc.sra:SRX4717069;https://identifiers.org/ncbi/insdc.sra:SRX4717057;https://identifiers.org/ncbi/insdc.sra:SRX4717078
STUDY DESIGN DESCRIPTORS
Study Design Type	transcription profiling design	cellular data analysis objective
Study Design Type Term Accession Number	OBI:0001430	ERO:0100137
Study Design Type Term Source REF	OBI	ERO
STUDY PUBLICATIONS
Study PubMed ID
Study Publication DOI
Study Publication Author List
Study Publication Title
Study Publication Status
Study Publication Status Term Accession Number
Study Publication Status Term Source REF
STUDY FACTORS
Study Factor Name	sex	gene
Study Factor Type	sex	gene
Study Factor Type Term Accession Number	PATO:0000047	OGG:0000000002
Study Factor Type Term Source REF	CLO	CLO
STUDY ASSAYS
Study Assay Measurement Type	gamma delta T-lymphocyte
Study Assay Measurement Type Term Accession Number	BTO:0005607
Study Assay Measurement Type Term Source REF	BTO
Study Assay Technology Type	RNA sequencing
Study Assay Technology Type Term Accession Number	ERO:0001658
Study Assay Technology Type Term Source REF	ERO
Study Assay Technology Platform	instrument;manufacturer
Study Assay File Name	a_Santos676B_assay.txt
STUDY PROTOCOLS
Study Protocol Name	Sample collection and preparation	TRG and TRD amplicon generation, library preparation and NGS	flow cytometry
Study Protocol Type	sample collection protocol	RNA sequencing	flow cytometry
Study Protocol Type Term Accession Number	http://www.ebi.ac.uk/efo/EFO_0005518	ERO:0001658	CHMO:0000061
Study Protocol Type Term Source REF	EFO	ERO	CHMO
Study Protocol Description			
Study Protocol URI	""	""	""
Study Protocol Version			
Study Protocol Parameters Name	""	instrument;manufacturer	""
Study Protocol Parameters Name Term Accession Number	""	""	""
Study Protocol Parameters Name Term Source REF	""	""	""
Study Protocol Components Name	""	""	""
Study Protocol Components Type	""	""	""
Study Protocol Components Type Term Accession Number	""	""	""
Study Protocol Components Type Term Source REF	""	""	""
STUDY CONTACTS
Study Person Last Name	Di Lorenzo	Ravens	Silva-Santos
Study Person First Name	Biagio	Sarina	Bruno
Study Person Mid Initials
Study Person Email	""	Ravens.Sarina@mh-hannover.de	bssantos@medicina.ulisboa.pt
Study Person Phone
Study Person Fax
Study Person Address
Study Person Affiliation	Instituto de Medicina Molecular, Faculdade de Medicina, Universidade de Lisboa, Lisbon, Portugal	Institute of Immunology, Hannover Medical School, Hannover, Germany	Instituto de Medicina Molecular, Faculdade de Medicina, Universidade de Lisboa, Lisbon, Portugal
Study Person Roles
Study Person Roles Term Accession Number
Study Person Roles Term Source REF
Comment[Study Person ORCID]	""	""	0000-0003-4141-9302
Comment[Funder]
Comment[FundRef ID]
Comment[Funder Term Source REF]
Comment[Grant Identifier]
